# Supplementary material for: Fine Mapping of QTLs/QTNs and Mining of Genes Associated with Race 7 of the Soybean Cercospora sojina by Combining Linkages and GWAS
Source: Plants (Basel). 2025 Jun 29;14(13):1988. doi: 10.3390/plants14131988 (PMC12251640; doi:10.3390/plants14131988)
Supplement: Supplementary file 1 [file plants-14-01988-s001.zip]

Archive with 7 entries (7 files):
- Figure S1 The positions of QTLsQTNsQEIs related to resistance to soybean frogeye leaf spot race 7 on chromosomes.jpg
- Figure S1 The positions of QTLsQTNsQEIs related to resistance to soybean frogeye leaf spot race 7 on chromosomes.pdf
- Table S1.xlsx
- Table S2.xlsx
- Table S3.xlsx
- Table S4.xlsx
- Table S5.xlsx
