# Supplementary material for: Fine Mapping of QTLs/QTNs and Mining of Genes Associated with Race 7 of the Soybean Cercospora sojina by Combining Linkages and GWAS
Source: Plants (Basel). 2025 Jun 29;14(13):1988. doi: 10.3390/plants14131988 (PMC12251640; doi:10.3390/plants14131988)
Supplement: Supplementary file 1 [file plants-14-01988-s001.zip › Table S1.xlsx]

## Sheet: Sheet1
Table S1.	Quantitative primer sequences
Primer	Sequence (5' to 3')	Number of bases (bp)
Glyma.06G300600-R	CACTGATGTTCCGGTCCCAA	20
Glyma.06G300600-F	GCTGCTGGTGTAGTGGTTCT	20
Glyma.13G172300-R	TTCTCCCCATGCCTTTTCCC	20
Glyma.13G172300-F	TGTTGGCATCTGACCAGACC	20
