# Supplementary material for: Fine Mapping of QTLs/QTNs and Mining of Genes Associated with Race 7 of the Soybean Cercospora sojina by Combining Linkages and GWAS
Source: Plants (Basel). 2025 Jun 29;14(13):1988. doi: 10.3390/plants14131988 (PMC12251640; doi:10.3390/plants14131988)
Supplement: Supplementary file 1 [file plants-14-01988-s001.zip › Table S2.xlsx]

## Sheet: Sheet1
Table S2. ANOVA and heritability of the PLAD of soybean FLS in the RIL3613 population in two environments.
Type	Source	DF	SS	MS	F	Pr>F	Variance
Joint	Environment	1	0.0013	0.0013	14.34	0.0002
	Environment (Replication)	6	0.0006	0.0001	1.09	0.3669
	Genotype	116	0.081	0.0007	7.51	<.0001	0.0001
	Environment×Genotype	115	0.0964	0.0008	9.02	<.0001	0.0002
	Error	565	0.0525	0.0001			0.0001
	Total	803	0.2343
	h2						0.35
XY	Replication	3	0.0003	0.0001	0.91	0.435
	Genotype	116	0.0803	0.0007	6.32	<.0001	0.0002
	Error	291	0.0319	0.0001			0.0001
	Total	410	0.1124
	h2						0.593
AC	Replication	3	0.0003	0.0001	1.36	0.2545
	Genotype	115	0.0988	0.0009	11.41	<.0001	0.0002
	Error	274	0.0206	0.0001			0.0001
	Total	392	0.1206
	h2						0.764
Note：h2 represents the broad-sense heritability of FLS resistance in two environments.
