# Supplementary material for: Fine Mapping of QTLs/QTNs and Mining of Genes Associated with Race 7 of the Soybean Cercospora sojina by Combining Linkages and GWAS
Source: Plants (Basel). 2025 Jun 29;14(13):1988. doi: 10.3390/plants14131988 (PMC12251640; doi:10.3390/plants14131988)
Supplement: Supplementary file 1 [file plants-14-01988-s001.zip › Table S3.xlsx]

## Sheet: Sheet1
Table S3. ANOVA and heritability of the PLAD of soybean FLS in the GP populations in two environments.
Type	Source	DF	SS	MS	F	Pr>F	Variance
Joint	Environment	1	0.0092	0.0092	42.88	<.0001
	Environment (Replication)	6	0.0037	0.0006	2.84	0.0092
	Genotype	454	1.8456	0.0041	18.85	<.0001	0.0005
	Environment×Genotype	449	0.1293	0.0003	1.34	<.0001	0
	Error	2392	0.5158	0.0002			0.0002
	Total	3302	2.5327
	h2						0.9295
XY	Replication	3	0.0003	0.0001	0.47	0.7041
	Genotype	449	1.2332	0.0027	12.76	<.0001	0.0007
	Error	1178	0.2535	0.0002			0.0002
	Total	1630	1.4917
	h2						0.7584
AC	Replication	3	0.0034	0.0011	5.21	0.0014
	Genotype	454	0.7547	0.0017	7.69	<.0001	0.0004
	Error	1214	0.2623	0.0002			0.0002
	Total	1671	1.0213
	h2						0.6412
Note：h2 represents the broad-sense heritability of FLS resistance in two environments.
