# Supplementary material for: Fine Mapping of QTLs/QTNs and Mining of Genes Associated with Race 7 of the Soybean Cercospora sojina by Combining Linkages and GWAS
Source: Plants (Basel). 2025 Jun 29;14(13):1988. doi: 10.3390/plants14131988 (PMC12251640; doi:10.3390/plants14131988)
Supplement: Supplementary file 1 [file plants-14-01988-s001.zip › Table S4.xlsx]

## Sheet: Sheet1
Table S4. Information on QTL related to the resistance of soybean to the physiological race 7 of frogeye leaf spot.
QTL	Environment	Chromosome	LeftMarker	RightMarker	LOD	PVE(%)	Add	LeftCI	RightCI
qFLS7-1-1	XY	1	27699724	56752512	11.1798	0.3522	-0.0385	136.5	137.5
qFLS7-1-2	XY	1	50817514	51228717	10.275	0.3766	-0.035	139.5	141.5
qFLS7-2-1	XY	2	1005213	1737807	13.1328	0.3664	-0.0382	27.5	28.5
qFLS7-2-2	XY	2	8457390	8592079	10.3684	0.3497	-0.0454	29.5	30.5
qFLS7-2-3	XY	2	14477102	14670856	10.1215	0.3733	-0.0353	48.5	50.5
qFLS7-2-4	XY	2	14075423	14807628	9.1225	0.3846	-0.0344	90.5	93.5
qFLS7-2-5	XY	2	45454175	45617954	12.014	0.3498	-0.0455	108.5	109.5
qFLS7-2-6	XY	2	45240784	45512355	8.9774	0.3786	-0.0348	122.5	123.5
qFLS7-2-7	XY	2	43921973	44164051	11.205	0.3822	-0.0346	127.5	128.5
qFLS7-3-1	XY	3	4497999	42755661	15.3679	0.3498	-0.0455	56.5	57.5
qFLS7-3-2	XY	3	42578675	42755661	9.4919	0.3498	-0.0455	70.5	71.5
qFLS7-5-1	XY	5	5605773	34482017	6.8476	0.3872	-0.0342	26.5	28.5
qFLS7-5-2	XY	5	2376202	2638111	8.393	0.3597	-0.0368	56.5	57.5
qFLS7-6-1	XY	6	45980403	50219401	5.8624	0.3873	-0.0341	117.5	118.5
qFLS7-6-2	XY	6	46053890	46327836	13.1871	0.3863	-0.0343	212.5	213.5
qFLS7-6-3	XY	6	696138	910152	10.2963	0.3495	-0.0452	219.5	220.5
qFLS7-7-1	XY	7	5612292	6031399	3.2005	0.3195	-0.0257	242.5	245.5
qFLS7-8-1	XY	8	40841852	44456194	10.9603	0.3727	-0.0354	79.5	80.5
qFLS7-9-1	XY	9	400006	629712	7.3905	0.3869	-0.0342	20.5	21.5
qFLS7-9-2	XY	9	22385933	43970874	8.1228	0.3873	-0.0342	47.5	49.5
qFLS7-9-3	XY	9	40503647	43476585	14.053	0.3497	-0.0453	62.5	64.5
qFLS7-9-4	XY	9	629712	1398911	11.9232	0.387	-0.0342	74.5	75.5
qFLS7-9-5	XY	9	6963595	38517945	5.1279	0.3176	-0.0257	107.5	109.5
qFLS7-9-6	XY	9	27334487	48719846	12.3221	0.3774	-0.0349	127.5	130.5
qFLS7-9-7	XY	9	7708542	28877835	7.5741	0.3565	-0.0372	132.5	133.5
qFLS7-9-8	XY	9	9947171	10828881	6.8375	0.2505	-0.0219	134.5	135.5
qFLS7-9-9	XY	9	10512121	11448610	4.7803	0.1996	-0.018	148.5	150.5
qFLS7-11-1	XY	11	7621926	8138181	10.9709	0.3547	-0.0376	29.5	30.5
qFLS7-12-1	XY	12	34295019	38949602	9.4544	0.383	-0.0345	93.5	95.5
qFLS7-12-2	XY	12	1333403	2542945	10.8661	0.3525	-0.0383	135.5	136.5
qFLS7-12-3	XY	12	2717465	3155761	10.9853	0.3541	-0.0378	140.5	141.5
qFLS7-13-1	XY	13	1712042	41981042	10.325	0.3543	-0.0376	88.5	89.5
qFLS7-13-2	XY	13	9397611	10318701	8.1551	0.3872	-0.0342	94.5	95.5
qFLS7-14-1	XY	14	14348437	45451538	16.1204	0.3498	-0.0455	40.5	42.5
qFLS7-15-1	XY	15	17240768	17727697	7.6932	0.3565	-0.0372	54.5	55.5
qFLS7-15-2	XY	15	10596863	10723091	11.8396	0.361	-0.0367	72.5	73.5
qFLS7-15-3	XY	15	5225054	5703286	10.4627	0.3666	-0.0381	159.5	160.5
qFLS7-15-4	XY	15	5703286	6038736	11.3438	0.367	-0.038	172.5	173.5
qFLS7-15-5	XY	15	2795948	3600842	9.0114	0.3662	-0.0382	387.5	388.5
qFLS7-15-6	XY	15	4195237	4377892	7.0251	0.3052	-0.0226	403.5	405
qFLS7-16-1	XY	16	7257386	14793300	14.5259	0.3858	-0.0344	14.5	15.5
qFLS7-16-2	XY	16	5115530	5460013	8.3282	0.3659	-0.0383	47.5	48.5
qFLS7-16-3	XY	16	29795615	30334926	8.4176	0.3769	-0.0347	58.5	60.5
qFLS7-17-1	XY	17	3832697	4120689	11.7173	0.3557	-0.0376	13.5	14.5
qFLS7-17-2	XY	17	37559338	37816385	7.4422	0.3675	-0.0379	53.5	55.5
qFLS7-17-3	XY	17	38236561	39149223	13.9472	0.367	-0.038	88.5	90.5
qFLS7-17-4	XY	17	6184068	8095304	11.4424	0.3598	-0.0369	94.5	96.5
qFLS7-17-5	XY	17	9876026	11105395	10.9784	0.387	-0.0342	97.5	98.5
qFLS7-18-1	XY	18	4883393	54664500	9.1289	0.3842	-0.0344	66.5	69.5
qFLS7-18-2	XY	18	18297976	18525349	6.7026	0.358	-0.0305	133.5	135.5
qFLS7-19-1	XY	19	49726500	49992635	10.888	0.3547	-0.0375	129.5	130.5
qFLS7-19-2	XY	19	49343392	49503893	13.23	0.3747	-0.0352	132.5	134.5
qFLS7-19-3	XY	19	49076176	49428145	13.3895	0.381	-0.0346	144.5	146.5
qFLS7-19-4	XY	19	48752817	49343392	11.3695	0.3584	-0.0369	147.5	148.5
qFLS7-19-5	XY	19	48475085	49076176	11.8065	0.356	-0.0373	150.5	151.5
qFLS7-20-1	XY	20	31571458	33915468	9.3556	0.3299	-0.026	48.5	50.5
qFLS7-20-2	XY	20	28140170	31571458	3.5486	0.1867	-0.0145	53.5	56.5
qFLS7-20-3	XY	20	3166409	3579914	2.7129	0.1046	-0.0107	68.5	69.5
qFLS7-20-4	XY	20	1331433	35354949	7.8533	0.3168	-0.0244	95.5	98.5
qFLS7-20-5	XY	20	42026140	42226149	8.2133	0.3827	-0.0343	117.5	120.5
qFLS7-20-6	XY	20	27746868	42226149	8.1346	0.3819	-0.0344	121.5	122.5
qFLS7-1-3	AC	1	33061728	33356107	6.4193	1.352	-0.0209	133.5	134.5
qFLS7-1-4	AC	1	51917754	53837974	21.9813	5.3075	-0.0422	137.5	138.5
qFLS7-2-2	AC	2	8457390	8592079	7.166	1.3612	-0.0301	29.5	30.5
qFLS7-2-4	AC	2	14075423	14807628	4.3503	2.0034	-0.016	90.5	93.5
qFLS7-3-3	AC	3	1838953	43988808	7.0345	1.5831	-0.0189	54.5	56.5
qFLS7-4-1	AC	4	43158728	50010972	7.9919	1.3612	-0.0301	135.5	138.5
qFLS7-5-3	AC	5	33440766	34482017	3.2705	1.3475	-0.0207	29.5	30.5
qFLS7-6-4	AC	6	15820585	46202053	7.4467	1.3612	-0.0301	213.5	214.5
qFLS7-8-2	AC	8	3476556	3696225	6.0444	1.3131	-0.021	72.5	73.5
qFLS7-8-3	AC	8	2730666	44849884	7.2828	1.3612	-0.0301	74.5	75.5
qFLS7-9-10	AC	9	926547	1200870	6.508	1.3194	-0.0209	70.5	72.5
qFLS7-9-4	AC	9	629712	1398911	9.0694	2.1026	-0.0152	73.5	75.5
qFLS7-9-6	AC	9	27334487	48719846	8.3433	2.0573	-0.0155	127.5	130.5
qFLS7-10-1	AC	10	38328997	38463198	6.9026	1.3612	-0.0301	68.5	70.5
qFLS7-11-2	AC	11	8762861	10144020	6.0077	1.3612	-0.0301	30.5	31.5
qFLS7-12-4	AC	12	38080041	40090251	8.4342	1.9208	-0.0167	79.5	81.5
qFLS7-13-3	AC	13	39418034	44258382	6.8217	1.3611	-0.0301	86.5	87.5
qFLS7-13-2	AC	13	9397611	10318701	5.3459	1.9547	-0.0122	95.5	96.5
qFLS7-14-1	AC	14	14348437	45451538	9.0625	1.9965	-0.0164	40.5	43.5
qFLS7-15-7	AC	15	48636935	48862458	9.9343	1.4987	-0.0223	143.5	145.5
qFLS7-15-8	AC	15	48573120	48692029	9.6014	1.4771	-0.0229	155.5	158.5
qFLS7-15-9	AC	15	5808487	6089477	12.0845	2.238	-0.0148	172.5	175.5
qFLS7-15-10	AC	15	6038736	6603355	12.0657	2.1712	-0.0151	188.5	189.5
qFLS7-15-11	AC	15	2413555	2739374	11.4949	1.9242	-0.0164	371.5	374.5
qFLS7-15-5	AC	15	2795948	3600842	11.0052	2.1013	-0.0156	387.5	388.5
qFLS7-15-12	AC	15	3600842	4195237	5.2449	2.0816	-0.0155	389.5	390.5
qFLS7-17-6	AC	17	3832697	12451604	3.7098	1.9806	-0.0162	8.5	10.5
qFLS7-17-7	AC	17	3905224	4613155	8.1124	1.3612	-0.0301	13.5	17.5
qFLS7-17-8	AC	17	15210682	39468676	4.3147	2.1104	-0.0137	36.5	39.5
qFLS7-17-9	AC	17	39351413	40737601	4.4078	1.9965	-0.0142	47.5	49.5
qFLS7-17-3	AC	17	38236561	39149223	10.3001	2.2343	-0.0148	87.5	89.5
qFLS7-17-4	AC	17	6184068	8095304	7.4173	1.3612	-0.0301	95.5	96.5
qFLS7-18-3	AC	18	50134001	50254525	2.6139	1.3113	-0.0088	193.5	196
qFLS7-1-4	Ave	1	51917754	53837974	10.6649	0.9077	-0.0239	137.5	138.5
qFLS7-1-2	Ave	1	50817514	51228717	5.7517	0.6278	-0.0181	139.5	140.5
qFLS7-2-1	Ave	2	1005213	1737807	8.5739	0.6297	-0.019	27.5	28.5
qFLS7-2-2	Ave	2	8457390	8592079	6.2352	0.585	-0.0233	29.5	30.5
qFLS7-2-3	Ave	2	14477102	14670856	5.6102	0.6169	-0.0183	48.5	50.5
qFLS7-2-4	Ave	2	14075423	14807628	4.7828	0.6514	-0.0157	90.5	93.5
qFLS7-2-5	Ave	2	45454175	45617954	8.1893	0.6256	-0.02	108.5	110.5
qFLS7-2-6	Ave	2	45240784	45512355	6.0177	0.6681	-0.0172	122.5	123.5
qFLS7-2-7	Ave	2	43921973	44164051	8.3375	0.6796	-0.0172	127.5	128.5
qFLS7-3-3	Ave	3	1838953	43988808	8.2448	0.5852	-0.0232	55.5	56.5
qFLS7-6-3	Ave	6	696138	910152	6.1627	0.5846	-0.0232	219.5	220.5
qFLS7-9-1	Ave	9	400006	629712	3.8463	0.5396	-0.0111	20.5	21.5
qFLS7-9-3	Ave	9	40503647	43476585	9.9249	0.5854	-0.0232	63.5	64.5
qFLS7-9-4	Ave	9	629712	1398911	9.1487	0.6636	-0.0145	74.5	75.5
qFLS7-9-6	Ave	9	27334487	48719846	7.8439	0.6294	-0.0179	127.5	130.5
qFLS7-9-8	Ave	9	9947171	10828881	4.9457	0.4324	-0.0107	134.5	135.5
qFLS7-9-11	Ave	9	10828881	11651708	3.6064	0.3721	-0.009	147.5	150.5
qFLS7-11-1	Ave	11	7621926	8138181	6.5471	0.583	-0.0198	29.5	30.5
qFLS7-12-5	Ave	12	33614133	39428415	5.0004	0.5855	-0.0232	81.5	82.5
qFLS7-12-1	Ave	12	34295019	38949602	4.9613	0.6608	-0.0173	93.5	95.5
qFLS7-12-2	Ave	12	1333403	2542945	6.7199	0.5839	-0.0231	135.5	136.5
qFLS7-12-3	Ave	12	2717465	3155761	6.6313	0.5817	-0.0225	140.5	141.5
qFLS7-12-6	Ave	12	3012228	3249465	6.6705	0.584	-0.0231	142.5	143.5
qFLS7-13-1	Ave	13	1712042	41981042	5.87	0.584	-0.0195	88.5	89.5
qFLS7-13-2	Ave	13	9397611	10318701	6.9489	0.7106	-0.0167	95.5	96.5
qFLS7-14-1	Ave	14	14348437	45451538	11.992	0.5857	-0.0233	40.5	42.5
qFLS7-15-1	Ave	15	17240768	17727697	3.4626	0.4997	-0.0152	54.5	55.5
qFLS7-15-2	Ave	15	10596863	10723091	7.5734	0.5838	-0.0229	72.5	73.5
qFLS7-15-3	Ave	15	5225054	5703286	7.5099	0.6747	-0.0178	159.5	160.5
qFLS7-15-4	Ave	15	5703286	6038736	9.5883	0.653	-0.0187	173.5	174.5
qFLS7-15-10	Ave	15	6038736	6603355	8.7411	0.6058	-0.0153	188.5	189.5
qFLS7-15-13	Ave	15	20554516	26004534	3.1861	0.6502	-0.0149	190.5	191.5
qFLS7-15-14	Ave	15	2216621	2645649	8.1587	0.6753	-0.018	371.5	372.5
qFLS7-15-5	Ave	15	2795948	3600842	6.2068	0.6145	-0.0151	387.5	388.5
qFLS7-15-6	Ave	15	4195237	4377892	3.5137	0.5342	-0.0113	403.5	405
qFLS7-16-1	Ave	16	7257386	14793300	9.5014	0.6788	-0.0172	14.5	16.5
qFLS7-16-3	Ave	16	29795615	30334926	4.4325	0.5854	-0.0232	58.5	60.5
qFLS7-17-1	Ave	17	3832697	4120689	7.5802	0.5842	-0.0231	13.5	14.5
qFLS7-17-8	Ave	17	15210682	39468676	2.8992	0.638	-0.0152	36.5	39.5
qFLS7-17-2	Ave	17	37559338	37816385	3.0629	0.3819	-0.0089	53.5	56.5
qFLS7-17-3	Ave	17	38236561	39149223	9.6205	0.5853	-0.0233	88.5	90.5
qFLS7-17-4	Ave	17	6184068	8095304	7.0466	0.5835	-0.0204	94.5	96.5
qFLS7-18-2	Ave	18	18297976	18525349	3.8106	0.4895	-0.0141	134.5	135.5
qFLS7-19-1	Ave	19	49726500	49992635	6.3947	0.5865	-0.0191	129.5	130.5
qFLS7-19-2	Ave	19	49343392	49503893	8.7106	0.6218	-0.0182	132.5	134.5
qFLS7-19-3	Ave	19	49076176	49428145	8.8662	0.6474	-0.0177	144.5	146.5
qFLS7-19-4	Ave	19	48752817	49343392	6.8778	0.5943	-0.0189	147.5	148.5
qFLS7-19-5	Ave	19	48475085	49076176	7.3144	0.5895	-0.0191	150.5	151.5
qFLS7-20-1	Ave	20	31571458	33915468	5.6302	0.5199	-0.011	48.5	50.5
qFLS7-20-4	Ave	20	1331433	35354949	4.4252	0.5398	-0.0118	95.5	98.5
LOD：Represents the common logarithm of the likelihood ratio.
PVE：Represents the phenotypic contribution rate of QTL (Quantitative Trait Locus).
Add：Additive effect value.
