# Supplementary material for: Fine Mapping of QTLs/QTNs and Mining of Genes Associated with Race 7 of the Soybean Cercospora sojina by Combining Linkages and GWAS
Source: Plants (Basel). 2025 Jun 29;14(13):1988. doi: 10.3390/plants14131988 (PMC12251640; doi:10.3390/plants14131988)
Supplement: Supplementary file 1 [file plants-14-01988-s001.zip › Table S5.xlsx]

## Sheet: Sheet1
Table S6. Information on variants of 11 genes with mutations in promoter regions
Gene	Type		Position/bp														quantity
			49674394	49674409	49674533	49674544	49674781	49674884	49674915	49674941	49675204	49675426	49676003	49676064	49676117	49676141
Glyma.06G300000	Hap-1		C	T	C	C	C	A	A	A	C	A	A	T	T	T	49
	Hap-2		C	T	C	C	C	A	G	A	A	A	G	C	T	C	30
	Hap-3		C	T	C	C	T	G	G	T	A	C	G	C	T	C	29
	Hap-4		T	A	A	T	T	G	G	A	C	A	G	C	C	C	13
			49684712	49684713	49684767	49685111	49685125	49685259	49685279	49685865	49685896	49686177	49686313	49686344	49686346
Glyma.06G300100	Hap-1		A	A	C	T	C	T	A	A	G	A	A	C	A		56
	Hap-2		A	A	C	T	C	T	A	A	G	G	A	C	A		6
	Hap-3		G	T	A	A	G	T	A	A	G	A	A	C	A		8
	Hap-4		G	T	A	T	C	A	C	G	A	A	G	T	T		43
	Hap-5		G	T	A	T	C	T	A	A	G	A	G	T	T		1
			49702915	49703440	49704346
Glyma.06G300200	Hap-1		A	A	A												55
	Hap-2		G	G	A												45
	Hap-3		A	A	G												16
			49712875	49713532	49714035	49714390
Glyma.06G300300	Hap-1		G	A	T	A											45
	Hap-2		T	G	A	G											66
			49723995	49724450	49725013	49725066	49725169	49725337
Glyma.06G300400	Hap-1		A	C	G	C	C	G									48
	Hap-2		T	G	T	C	C	T									38
	Hap-3		A	C	G	T	T	G									37
			49751029	49751516	49751863	49751927	49751937	49752116	49752314	49752491
Glyma.06G300600	Hap-1		A	T	T	T	A	T	C	C							32
	Hap-2		C	A	G	C	G	A	G	G							13
	Hap-3		C	A	G	C	G	T	G	G							83
	Hap-4		A	T	G	C	G	A	G	G							1
	Hap-5		C	T	T	T	A	T	G	C							1
			7691951	7691955	7692156	7692252	7693017	7693647
Glyma.08G099400	Hap-1		A	T	T	C	C	G									134
	Hap-2		G	C	C	T	G	G									2
			29806139	29806239	29806271	29806453	29806656	29806892	29806972	29807010	29807044	29807159	29807284	29807681
Glyma.13G172300	Hap-1		T	T	C	T	C	C	C	C	G	A	C	A			63
	Hap-2		T	T	C	T	G	C	T	G	G	A	G	C			45
	Hap-3		T	T	C	A	G	C	C	C	A	G	G	C			9
			31825395	31825422	31825436	31825439	31825443	31825445	31825593	31825603	31826732	31826759	31826839
Glyma.13G194500	Hap-1		C	G	T	T	T	C	A	C	A	A	A				6
	Hap-2		C	G	C	C	C	T	A	C	A	A	C				11
	Hap-3		C	G	C	C	C	C	A	C	A	A	C				8
	Hap-4		C	A	C	C	C	C	A	C	A	A	C				54
	Hap-5		T	G	C	C	C	C	G	T	A	T	A				22
	Hap-6		C	G	C	C	C	C	A	C	G	A	C				14
			29827332	29827454	29827489	29827838	29828434
Glyma.13G172500	Hap-1		T	C	C	G	A										9
	Hap-2		A	T	T	G	G										63
	Hap-3		T	T	T	G	G										44
			36025663
Glyma.13G239100	Hap-1		G														146
	Hap-2		A														2
